# Supplementary material for: Low Bacterial Biomass in Human Pancreatic Cancer and Adjacent Normal Tissue
Source: Int J Mol Sci. 2024 Dec 27;26(1):140. doi: 10.3390/ijms26010140 (PMC11720454; doi:10.3390/ijms26010140)
Supplement: Supplementary file 1 [file ijms-26-00140-s001.zip]

Archive with 1 entries (1 files):
- ijms-3366202-supplementary.pdf
